# Supplementary material for: Engineering ZrO2–Ru interface to boost Fischer-Tropsch synthesis to olefins
Source: Nat Commun. 2024 Jun 17;15:5143. doi: 10.1038/s41467-024-49392-w (PMC11183094; doi:10.1038/s41467-024-49392-w)
Supplement: Supplementary file 3 — Source Data [file 41467_2024_49392_MOESM3_ESM.xlsx]

## Sheet: Fig. S1a
	Zr/Ru molar ratio	CH4 selectivity	CO2 selectivity
	0	3	10.4
	0.2	3	2.02
	0.5	8.8	0.2
	0.7	10.8	0.2
	1	16.5	0.3

## Sheet: Fig. S1b
	Zr/Ru molar ratio	Olefins selectivity	Paraffins selectivity
	0	76	10.6
	0.2	65.4	29.6
	0.5	41.8	49.1
	0.7	40.7	48.3
	1	44.9	38.3

## Sheet: Fig. S1c
	0Zr/Ru			0.2Zr/Ru			0.5Zr/Ru			0.7Zr/Ru			1Zr/Ru
	Carbon number	Hydrocarbon selectivity		Carbon number	Hydrocarbon selectivity		Carbon number	Hydrocarbon selectivity		Carbon number	Hydrocarbon selectivity		Carbon number	Hydrocarbon selectivity
		Paraffins	Olefins		Paraffins	Olefins		Paraffins	Olefins		Paraffins	Olefins		Paraffins	Olefins
	1	3.0085	--	1	2.95156	--	1	8.82859	-	1	10.7993	-	1	16.454	-
	2	0.44567	3.42124	2	0.32515	1.61366	2	1.23295	0.928039	2	1.32009	1.27699	2	2.0123	1.84398
	3	1.12144	13.3617	3	0.52334	5.88304	3	0.631268	4.60001	3	0.63988	5.06689	3	0.92943	7.57268
	4	1.82246	15.7415	4	0.99137	7.77008	4	1.00614	4.74763	4	1.03164	4.82695	4	1.4478	7.019
	5	1.52616	13.1295	5	0.9746	7.62727	5	1.1895	5.13921	5	1.23532	5.1818	5	1.61891	7.34985
	6	1.35136	10.125	6	1.14626	7.12497	6	1.46263	4.85883	6	1.59352	4.87939	6	1.72397	5.70253
	7	1.36585	8.70339	7	1.20623	6.3165	7	1.89074	4.21157	7	2.36377	4.59659	7	1.98427	4.2031
	8	0.62539	3.0288	8	0.90032	4.12531	8	2.13634	3.35023	8	2.85517	3.59912	8	2.05065	2.52655
	9	0.48649	2.47444	9	0.99668	4.19939	9	2.51816	2.8877	9	3.38029	3.10032	9	2.52604	2.35501
	10	0.41638	2.04262	10	0.99269	3.89717	10	2.71116	2.30388	10	3.52204	2.4162	10	2.61665	1.81835
	11	0.34002	1.49101	11	1.00213	3.55867	11	2.85905	1.80599	11	3.40337	1.77667	11	2.55137	1.3244
	12	0.19387	0.96961	12	1.00448	3.06768	12	2.95754	1.38157	12	3.2497	1.38205	12	2.46486	0.97619
	13	0.19754	0.69046	13	1.00266	2.57487	13	2.80535	0.99562	13	2.93145	0.97814	13	2.24499	0.72775
	14	0.17831	0.38043	14	1.01629	2.11754	14	2.80887	0.811883	14	2.56288	0.71473	14	2.0154	0.50783
	15	0.13967	0.21925	15	1.00649	1.69438	15	2.48295	0.681959	15	2.11626	0.46038	15	1.68985	0.36605
	16	0.09869	0.10597	16	0.98102	1.2516	16	2.10581	0.670972	16	1.74985	0.19568	16	1.39107	0.21523
	17	0.08406	0.06336	17	0.8925	0.82643	17	1.79403	0.624114	17	1.49702	0.12024	17	1.16991	0.15324
	18	0.07077	0.03321	18	0.83082	0.52953	18	1.58918	0.516378	18	1.35644	0.06579	18	1.03158	0.1006
	19	0.04556	0.01175	19	0.84364	0.42017	19	1.43412	0.423877	19	1.26201	0.03204	19	0.91153	0.0679
	20		0.00369	20	0.80496	0.32294	20	1.24825	0.368698	20	1.18531		20	0.68004	0.04643
				21	0.80356	0.23226	21	1.14057	0.254593	21	1.10806		21	0.57661	0.02738
				22	0.80381	0.17823	22	1.14092	0.21565	22	1.1084		22	0.57679	0.00977
				23	0.83346	0.11073	23	1.27384	0.0225961	23	0.92818		23	0.47966	0.00605
				24	0.95291		24	1.12417	0.0134513	24	0.84764		24	0.38155	0.00243
				25	0.99401		25	1.04289	0.00437148	25	0.71875		25	0.31096
				26	0.97739		26	0.927528		26	0.64375		26	0.26208
				27	1.03039		27	0.789544		27	0.56162		27	0.22527
				28	0.97927		28	0.690631		28	0.47606		28	0.1958
				29	0.85993		29	0.599073		29	0.41346		29	0.17887
				30	0.7201		30	0.554248		30	0.34857		30	0.1614
				31	0.57075		31	0.500444		31	0.29801		31	0.15331
				32	0.43431		32	0.456712		32	0.26029		32	0.14582
				33	0.35006		33	0.404013		33	0.21997		33	0.13876
				34	0.2817		34	0.305385		34	0.19033		34	0.1366
				35	0.21279		35	0.228568		35	0.16161		35	0.13252
				36	0.19854		36	0.146353		36	0.12892		36	0.12504
				37	0.17697		37	0.0969573		37	0.10391		37	0.11475
				38	0.15493		38	0.0691326		38	0.08314		38	0.10578
				39	0.12889		39	0.0533446		39	0.07119		39	0.08751
				40	0.10782		40	0.040638					40	0.08259
				41	0.09597		41	0.0305561					41	0.07235
				42	0.09223		42	0.0274604					42	0.06712
				43	0.08632		43	0.0210921					43	0.05559
				44	0.07313		44	0.0205044					44	0.05142

## Sheet: Fig. S2
	Samples	STY (gmolRu-1h-1)
	0.5Zr/Ru	493.7
	5%Ru/SiO2	129

## Sheet: Fig. 1a
	Zr/Ru molar ratio	CO conversion (C%)
	0	7.2
	0.2	23
	0.5	40.2
	0.7	28.3
	1	22.8

## Sheet: Fig. 1b
	Zr/Ru molar ratio	RuTY(molCOgRu-1h-1)	CO conversion (C%)
	0	0.167	7.2
	0.2	0.462	8.2
	0.5	0.955	10.7
	0.7	0.58	9.1
	1	0.504	8.8

## Sheet: Fig. 1c
	Zr/Ru molar ratio	CH4 selectivity	CO2 selectivity
	0	3	10.4
	0.2	3.8	3.1
	0.5	9.8	0.2
	0.7	14	0.3
	1	16.4	0.3

## Sheet: Fig. 1d
	Zr/Ru molar ratio	STY (gmolRu-1h-1)
	0	121.7
	0.2	306.8
	0.5	493.7
	0.7	287.9
	1	298.3

## Sheet: Fig. 1e
	Zr/Ru molar ratio	Activation energy (kJ/mol)
	0	81.5
	0.2	64.6
	0.5	44.6
	1	52.5

## Sheet: Fig. 1f
	Zr/Ru molar ratio	Metal surface area (m2gRu-1)	TOF (s-1)
	0	41.4	0.04138
	0.2	34	0.13959
	0.5	31.2	0.31555
	0.7	24.5	0.24319
	1	19	0.27222

[truncated: 49 more sheets: Fig. S3, Fig. S4a, Fig. S4b, Fig. S5, Fig.S6, Fig.S7, Fig.S8, Fig. 2a, Fig. 2b, Fig. 2g, Fig. S9a, Fig. S9b, Fig. S9c, Fig. S10, Fig. S11, Fig. S14, Fig. S15, Fig. 3a, Fig. 3b, Fig. 3c …]
